# Supplementary material for: Prevalence of Frailty among Community-Dwelling Older Adults in Asian Countries: A Systematic Review and Meta-Analysis
Source: Healthcare (Basel). 2022 May 12;10(5):895. doi: 10.3390/healthcare10050895 (PMC9140771; doi:10.3390/healthcare10050895)
Supplement: Supplementary file 1 [file healthcare-10-00895-s001.zip]

Archive with 1 entries (1 files):
- healthcare-1670915-supplementary.pdf
